# Supplementary material for: Evidence of a sudden increase in the nuclear size of proton-rich silver-96
Source: Nat Commun. 2021 Jul 28;12:4596. doi: 10.1038/s41467-021-24888-x (PMC8319127; doi:10.1038/s41467-021-24888-x)
Supplement: Supplementary file 1 — Source Data [file 41467_2021_24888_MOESM1_ESM.xlsx]

## Sheet: Figure2a
Sn N	Sn R	Sn R error	In N	In R	In R error	Cd N	Cd R	Cd R error	Ag N	Ag R	Ag R error	Pd N	Pd R	Pd R error	Rh N	Rh R	Rh R error	Ru N	Ru R	Ru R error
58	4.5605	0.0029	55	4.5184	0.0117	52	4.45187	0.00244635	49	4.42938	0.0318315	56	4.4829	0.00416293	58	4.4945	0.0023	60	4.5098	0.002
59	4.5679	0.0027	56	4.5311	0.0103	53	4.46465	0.0024161	50	4.38833	0.00964486	58	4.508	0.00358608				58	4.4809	0.0018
60	4.5785	0.0025	57	4.5375	0.0095	54	4.48287	0.00238812	51	4.4139	0.00908272	59	4.5155	0.00380132				57	4.4606	0.002
61	4.5836	0.0024	58	4.5494	0.0082	55	4.49379	0.00238232	52	4.43114	0.00717167	60	4.5316	0.00320156				56	4.4531	0.0031
62	4.5948	0.0022	59	4.5571	0.0071	56	4.50956	0.002361	53	4.44752	0.0103835	62	4.556	0.003				55	4.4338	0.0042
63	4.6015	0.0021	60	4.5685	0.0061	57	4.51753	0.00235683	54	4.46233	0.00256016	64	4.5779	0.00308707				54	4.4229	0.0055
64	4.6099	0.002	61	4.5742	0.0056	58	4.53267	0.00234896	55	4.48939	0.0153088	66	4.5944	0.0031257				52	4.3908	0.0047
65	4.6148	0.0019	62	4.5856	0.0044	59	4.54039	0.00234497	56	4.49287	0.00254158	68	4.6078	0.00310805
66	4.625	0.0019	63	4.5907	0.0041	60	4.55303	0.00233071	57	4.49982	0.00253673	70	4.617	0.00344674
67	4.6302	0.0019	64	4.601	0.0031	61	4.56017	0.00232706	58	4.52355	0.00252696	72	4.6248	0.00438862
68	4.6393	0.0019	65	4.6056	0.0029	62	4.57232	0.00232088	60	4.54329	0.00251955
69	4.6438	0.002	66	4.6156	0.0026	63	4.57735	0.00231833	62	4.5638	0.00250028
70	4.6519	0.0021	67	4.6211	0.0027	64	4.59142	0.00231122	67	4.60568	0.00536251
71	4.6566	0.0021	68	4.6292	0.0032	65	4.59632	0.00230876	68	4.61331	0.00616136
72	4.6634	0.0022	69	4.6335	0.0033	66	4.6087	0.0023	69	4.61828	0.00693279
73	4.6665	0.0023	70	4.6407	0.004	67	4.61336	0.00230023	70	4.62563	0.00765882
74	4.6735	0.0023	71	4.6443	0.0042	68	4.62321	0.00229533	71	4.62986	0.00833412
			72	4.6505	0.0047	69	4.62721	0.00230097	72	4.63717	0.00912188
			73	4.6534	0.0051	70	4.63402	0.00231022	73	4.64151	0.00979278
			74	4.6594	0.0056	71	4.6393	0.00230759	74	4.64708	0.0105033
						72	4.64566	0.00230444
						73	4.64921	0.00232019
						74	4.65522	0.00233949

## Sheet: Figure2b
Experimental data from this work										Theoretical data
	N	delta RMS	Lower statistical error	Upper statistical error	Lower systematic limit	Upper systematic limit				Fy N	Fy delta RMS		UNEDF0 N	UNEDF0 delta RMS		UNEDF2 N	UNEDF2 delta RMS
0	49	-1.20885	0.184864	0.265363	-1.34384	-1.07385				48	-1.57973		48	-0.995781		48	-1.12972
1	50	-1.55047	0.0705348	0.076329	-1.69587	-1.40506				49	-1.60596		49	-0.960323		49	-1.09434
2	51	-1.35719	0.0544065	0.0582457	-1.48666	-1.22772				50	-1.58847		50	-0.951456		50	-1.08549
3	52	-1.19527	0.0192197	0.0229233	-1.3105	-1.08004				51	-1.50091		51	-0.915958		51	-1.04122
4	53	-1.01969	0.077633	0.0779126	-1.12011	-0.919278				52	-1.3428		52	-0.871546		52	-0.952517
5	54	-0.97859	0.096287	0.0996417	-1.07121	-0.885967				53	-1.2635		53	-0.82708		53	-0.872517
6	55	-0.673654	0.0381666	0.0401454	-0.745338	-0.601969				54	-1.06011		54	-0.773655		54	-0.783434
7	56	-0.625206	0.0693368	0.069705	-0.688657	-0.561756				55	-1.02463		55	-0.711237		55	-0.738819
8	57	-0.612901	0.0521391	0.0518184	-0.670135	-0.555666				56	-0.757513		56	-0.586105		56	-0.523973
9	60	-0.197664	0.00179879	0.00179879	-	-				57	-0.685978		57	-0.379679		57	-0.398113
10	62	0	0.000277386	0.000277386	-	-				58	-0.479595		58	-0.343674		58	-0.344053
11	67	0.384036	0.000540036	0.000540036	0.34023	0.427842				59	-0.416574		59	-0.217388		59	-0.253792
12	68	0.454322	0.00269296	0.00269296	0.402324	0.50632				60	-0.226925		60	-0.163153		60	-0.18144
13	69	0.500266	0.00935819	0.00935819	0.441171	0.559361				61	-0.181639		61	-0.0816555		61	-0.118029
14	70	0.568219	0.00297808	0.00297808	0.501206	0.635231				62	0		62	0		62	0
15	71	0.607295	0.00246181	0.00246181	0.533615	0.680974				63	0.045536		63	0.0818214		63	0.0910206
16	72	0.675038	0.00278133	0.00278133	0.593622	0.756454				64	0.209873		64	0.154684		64	0.227924
17	73	0.71537	0.00158772	0.00158772	0.627388	0.803352				65	0.237329		65	0.255079		65	0.337774
18	74	0.767081	0.000529302	0.000529302	0.672167	0.861994				68	0.549721		66	0.419888		68	0.539909
										69	0.540501		67	0.566931		69	0.632107
										70	0.688274		68	0.438244		70	0.669044
										71	0.642038		69	0.51173		71	0.752266
										72	0.799442		70	0.502539		72	0.770784
										73	0.753086		71	0.631422		73	0.826382
										74	0.8923		72	0.640642		74	0.854204
													73	0.714481
													74	0.760696

## Sheet: Figure2c
Ag N	Ag delta RMS	Ag delta RMS lower error	Ag delta RMS l upper error			Mo N	Mo delta RMS	Mo delta RMS error			Zn N	Zn delta RMS	Zn delta RMS error
49	0.39	0.184864	0.265363			48	0.084	0.001			47	-0.025	0.005
50	0	0.0705348	0.076329			49	0.021	0.001			48	0.009	0.003
51	0.2	0.0544065	0.0582457			50	0	0			49	-0.004	0.003
52	0.36	0.0192197	0.0229233			52	0.322	0.003			50	0	0.004
53	0.54	0.077633	0.0779126			53	0.41	0.026
54	0.58	0.096287	0.0996417			54	0.597	0.011
